# Supplementary material for: Novel synthetic pathway for the production of phosgene
Source: Sci Adv. 2021 Sep 29;7(40):eabj5186. doi: 10.1126/sciadv.abj5186 (PMC8480918; doi:10.1126/sciadv.abj5186)
Supplement: Supplementary file 2 — Movie S1 [file sciadv.abj5186_movie1.zip]

Archive with 1 entries (1 files):
- sciadv.abj5186_Movie1.mp4
